# Supplementary material for: Genetic analysis of non-syndromic peg lateralis using whole-exome sequencing
Source: Front Genet. 2025 Aug 13;16:1572966. doi: 10.3389/fgene.2025.1572966 (PMC12380783; doi:10.3389/fgene.2025.1572966)
Supplement: Supplementary file 2 [file Table1.xlsx]

## Sheet: supplementary_table_1
Feature Information				Variant Information									Statistics				Prediction Tools
Gene_Name	Ensembl_Gene_ID	Ensembl_Transcript_ID	UniProt_ID	CHR	POS	SNP_ID	REF	ALT	HGVS.p	Effect	Impact	genomAD_eas	Call Rate	Odds Ratio	Fisher_p	FDR_p	Polyphen2 Pred	SIFT Pred	AM_pathogenicity	AM_class
RP11-131H24.4	ENSG00000258987	ENST00000557646		14	94410275	.	CAA	CA,C	Lys57fs	frameshift_variant	HIGH		1	inf	1.22618e-21	2.23708e-18
OTOP1	ENSG00000163982	ENST00000296358	Q7RTM1	4	4190576	rs199742451	C	G	Arg598Pro	missense_variant	MODERATE	0.0109718	1	inf	1.88287e-18	2.18602e-15	D	D	0.9765	pathogenic
CIDEA	ENSG00000176194	ENST00000522713	E5RJ03	18	12254562	rs71369912	C	CCCGCGCACACACCCAT	Pro68fs	frameshift_variant	HIGH		1	35	1.56071e-16	1.53322e-13
IGHV7-81	ENSG00000211979	ENST00000390639	A0A0B4J1V7	14	107282988	.	C	G	Gly52Ala	missense_variant	MODERATE	0	1	inf	1.99951e-16	1.82399e-13			0.1025	benign
MUC6	ENSG00000184956	ENST00000421673	Q6W4X9	11	1016779	.	G	A	His2008Tyr	missense_variant	MODERATE	0	1	inf	1.62847e-13	1.29983e-10	B	D	0.0884	benign
KRI1	ENSG00000129347	ENST00000361821	Q8N9T8	19	10676487	.	GC	GCC,GCCC,G	Ala27fs	frameshift_variant	HIGH	0.0025788	1	inf	1.41552e-12	9.51453e-10
FAM185A	ENSG00000222011	ENST00000413034	Q8N0U4	7	102417753	rs201667800	T	G	Tyr297Asp	missense_variant	MODERATE	0.0424174	1	inf	1.41552e-12	9.51453e-10	D,D,D	D,D,D	0.6159	pathogenic
AP003733.1	ENSG00000269089	ENST00000601917		11	61735553	rs11271453	T	TGCTGCAGATTGGGAA		start_lost&disruptive_inframe_insertion	HIGH		1	214.5	1.72327e-12	1.10039e-09
TRBV6-1	ENSG00000211706	ENST00000390353	A0A0K0K1D8	7	142028507	.	A	G	Asn81Asp	missense_variant	MODERATE	0	1	inf	1.19009e-11	7.23742e-09			0.059	benign
TRBV6-1	ENSG00000211706	ENST00000390353	A0A0K0K1D8	7	142028533	.	C	A	Asn89Lys	missense_variant	MODERATE	0	1	inf	9.69069e-11	5.62545e-08			0.1532	benign
RBMXL3	ENSG00000175718	ENST00000424776	Q8N7X1	X	114425181	rs55659078	A	AGAGGCCGCTCGCCCAACGCCCACAGCG	Pro397_Asp398insAsnAlaHisSerGlyGlyArgSerPro	inframe_insertion	MODERATE		1	inf	2.28104e-10	1.26657e-07
TRBV6-1	ENSG00000211706	ENST00000390353	A0A0K0K1D8	7	142028490	.	A	C	Asp75Ala	missense_variant	MODERATE	0	1	inf	7.65231e-10	3.9091e-07			0.086	benign
MUC6	ENSG00000184956	ENST00000421673	Q6W4X9	11	1017552	rs35868469	T	C	His1750Arg	missense_variant	MODERATE		1	inf	7.65231e-10	3.9091e-07	P	D	0.0831	benign
GXYLT1	ENSG00000151233	ENST00000398675	Q4G148	12	42538352	.	C	A	Gly33*	stop_gained	HIGH		1	42.8519	3.08298e-09	1.51434e-06
OR4C5	ENSG00000176540	ENST00000319813	Q8NGB2	11	48387630	rs73460777	C	T	Gly130Arg	missense_variant	MODERATE	0.00867744	1	11.4	4.76217e-09	2.25251e-06		D	0.2201	benign
HLA-DRB5	ENSG00000198502	ENST00000374975	Q30154	6	32489913	rs201628145	A	G	Phe47Leu	missense_variant	MODERATE	0	1	inf	5.86677e-09	2.41692e-06	B	D	0.4436	ambiguous
SHANK3	ENSG00000251322	ENST00000262795	A0A0U1RQS4	22	51117800	.	G	A	Gly277Arg	missense_variant	MODERATE		1	inf	5.86677e-09	2.41692e-06	B	T,T
WDR89	ENSG00000140006	ENST00000267522	Q96FK6	14	64066431	rs75569502	C	T	Arg77Lys	missense_variant	MODERATE		1	inf	5.86677e-09	2.41692e-06	B	T,T,T	0.0674	benign
OR4C5	ENSG00000176540	ENST00000319813	Q8NGB2	11	48387647	rs75615667	A	G	Val124Ala	missense_variant	MODERATE	0.00472888	1	10.25	1.60765e-08	6.41602e-06		T	0.0581	benign
IGHV4-31	ENSG00000231475	ENST00000438142		14	106805343	rs200864088	A	G	Tyr74His	missense_variant	MODERATE	0.00209966	0.9	inf	1.75551e-08	6.79381e-06
OR4C5	ENSG00000176540	ENST00000319813	Q8NGB2	11	48387668	rs10769651	C	G	Gly117Ala	missense_variant	MODERATE	0.00173267	1	17.2	1.85968e-08	6.9853e-06		T	0.0919	benign
GXYLT1	ENSG00000151233	ENST00000398675	Q4G148	12	42538349	.	T	C	Thr34Ala	missense_variant	MODERATE		1	27.4444	2.06367e-08	7.53002e-06	B,B	T,T	0.0483	benign
FRG1B	ENSG00000149531	ENST00000278882		20	29632702	.	C	T	His173Tyr	missense_variant	MODERATE	0.000114103	1	inf	4.37169e-08	1.55086e-05	D	T,T
OR4C5	ENSG00000176540	ENST00000319813	Q8NGB2	11	48387683	rs67755516	GT	G	Thr112fs	frameshift_variant	HIGH	0.00597501	1	9.66667	4.85589e-08	1.67607e-05
OR4C5	ENSG00000176540	ENST00000319813	Q8NGB2	11	48387705	rs34926479	C	T	Asp105Asn	missense_variant	MODERATE	0.00498891	1	9.85714	5.10087e-08	1.7143e-05		D	0.1492	benign
OR4C5	ENSG00000176540	ENST00000319813	Q8NGB2	11	48387689	rs75371569	T	C	Lys110Arg	missense_variant	MODERATE	0.0060274	1	9.4	7.1091e-08	2.32796e-05		T	0.0704	benign
WDR89	ENSG00000140006	ENST00000267522	Q96FK6	14	64066363	.	G	A	Arg100*	stop_gained	HIGH		1	15.5679	1.5896e-07	5.07519e-05
WDR89	ENSG00000140006	ENST00000267522	Q96FK6	14	64066367	.	A	T	Asp98Glu	missense_variant	MODERATE		1	12.9231	1.80222e-07	5.61368e-05	P	D,D,D	0.6859	pathogenic
ANKRD36C	ENSG00000174501	ENST00000456556	Q5JPF3	2	96616527	.	A	C	Val422Gly	missense_variant&splice_region_variant	MODERATE	0	1	inf	3.16947e-07	8.79943e-05		D	0.2607	benign
TRBV6-1	ENSG00000211706	ENST00000390353	A0A0K0K1D8	7	142028475	.	C	G	Ser70Cys	missense_variant	MODERATE	0	1	inf	3.16947e-07	8.79943e-05			0.302	benign
TAS2R43	ENSG00000255374	ENST00000531678	P59537	12	11244015	rs200533679	G	A	Pro272Ser	missense_variant	MODERATE	0.00234247	1	inf	3.16947e-07	8.79943e-05	P	D	0.2639	benign
TAS2R43	ENSG00000255374	ENST00000531678	P59537	12	11244017	rs201618803	T	C	Tyr271Cys	missense_variant	MODERATE	0.00223845	1	inf	3.16947e-07	8.79943e-05	B	D	0.1343	benign
GXYLT1	ENSG00000151233	ENST00000398675	Q4G148	12	42538340	.	C	A	Gly37Cys	missense_variant	MODERATE		1	15.6963	3.44771e-07	9.36823e-05	P,B	T,T	0.1704	benign
TMEM52	ENSG00000178821	ENST00000310991	Q8NDY8	1	1850627	.	CAGCGGCAGG	C	Leu24_Leu26del	disruptive_inframe_deletion	MODERATE	0.0238095	1	13.2821	4.91893e-07	0.000130874
MUC12	ENSG00000205277	ENST00000379442	Q9UKN1	7	100612961	rs78487486	G	C	Val20Leu	missense_variant	MODERATE	0	1	17	9.5017e-07	0.000237934		D,D	0.3322	benign
WDR89	ENSG00000140006	ENST00000267522	Q96FK6	14	64066402	.	A	G	Ser87Pro	missense_variant	MODERATE		1	11.5556	9.38109e-07	0.000237934	D	D,D,D	0.8162	pathogenic
WDR89	ENSG00000140006	ENST00000267522	Q96FK6	14	64066398	.	G	C	Ala88Gly	missense_variant	MODERATE		1	11.5556	9.38109e-07	0.000237934	B	T,T,T	0.1084	benign
OR4C5	ENSG00000176540	ENST00000319813	Q8NGB2	11	48387278	rs139139147	C	CACTGTCCTTCTGT,CACT	Arg247fs	frameshift_variant	HIGH	0.00227531,0.000284414	1	9	1.39748e-06	0.000336739
CDH23	ENSG00000107736	ENST00000461841	Q9H251	10	73157033	rs377387074	CCGAGG	CCGAGGCGAGG,C	Glu34fs	frameshift_variant	HIGH		1	21.6471	1.64301e-06	0.000388571
MUC12	ENSG00000205277	ENST00000379442	Q9UKN1	7	100612952	rs79881008	G	A	Val17Ile	missense_variant	MODERATE	0.000252143	1	15.6667	1.88887e-06	0.000438594		D,D	0.1638	benign
MUC6	ENSG00000184956	ENST00000421673	Q6W4X9	11	1017894	.	T	TGC	His1636fs	frameshift_variant	HIGH	0.00095057	1	inf	2.23784e-06	0.000446554
RPL36	ENSG00000130255	ENST00000347512	Q9Y3U8	19	5691463	.	GGGTAGGTGGGCGCTGCCGGCCGAGGGGCGGGGTGGGATGGGAGTCAGGGCCGGGCTGACGGCGGCCTCGTCCCTGGCA	G	Val77fs	frameshift_variant&splice_acceptor_variant&splice_region_variant&intron_variant	HIGH	0	1	inf	2.23784e-06	0.000446554
WDR89	ENSG00000140006	ENST00000267522	Q96FK6	14	64066395	.	C	T	Cys89Tyr	missense_variant	MODERATE		1	10.2181	2.03284e-06	0.000446554	P	D,D,T	0.2754	benign
HSP90AB1	ENSG00000096384	ENST00000353801	P08238	6	44221316	rs76772157	G	A	Arg719His	missense_variant	MODERATE	0.00873186	1	inf	2.23784e-06	0.000446554	B,B,B	T,T,T	0.3104	benign
KIAA0430	ENSG00000166783	ENST00000344181	Q9Y4F3	16	15696480	rs71293163	A	AAGGAAAGAAGGAGGGAGGCAGAG,AAGGAAAGAAGGAGGCAGAG	Pro1114fs	frameshift_variant	HIGH		0.95	inf	1.99672e-06	0.000446554
GOLGA6L2	ENSG00000174450	ENST00000567107	Q8N9W4	15	23686067	.	TCTC	T	Glu518del	inframe_deletion	MODERATE	0	1	inf	2.23784e-06	0.000446554
DNHD1	ENSG00000179532	ENST00000254579	Q96M86	11	6567895	rs11268490	C	CTGCCCTACTGCA	Leu1912_Arg1913insHisAlaLeuLeu	disruptive_inframe_insertion	MODERATE		1	inf	6.01425e-06	0.00118166
FAM221A	ENSG00000188732	ENST00000446234	F8WCP2	7	23727944	rs7802834	T	C		splice_donor_variant&intron_variant	HIGH		0.6	inf	9.45998e-06	0.00180319
OR4C5	ENSG00000176540	ENST00000319813	Q8NGB2	11	48387591	rs75297075	A	G	Cys143Arg	missense_variant	MODERATE	0.0165761	1	5.25806	1.11706e-05	0.00209794		T	0.0471	benign
OR4C5	ENSG00000176540	ENST00000319813	Q8NGB2	11	48387284	.	G	GAGTCTTTAGTA,GATGTGAGTCTTTAGTA	Ser245fs	frameshift_variant	HIGH	0.000564334,0.0	1	11.5769	1.25663e-05	0.00232585
LDHAL6B	ENSG00000171989	ENST00000307144	Q9BYZ2	15	59500180	rs77368390	C	G	Asn347Lys	missense_variant	MODERATE		1	inf	1.54016e-05	0.00262259	B	D	0.1184	benign
OR52I2	ENSG00000226288	ENST00000312614	A0A126GWK8	11	4608262	rs12793957	A	C	Ile74Leu	missense_variant	MODERATE	0.00261593	1	inf	1.54016e-05	0.00262259	B	T
NACA2	ENSG00000253506	ENST00000521764	Q9H009	17	59668349	.	C	T	Gly65Ser	missense_variant	MODERATE	0	1	inf	1.54016e-05	0.00262259	B	T	0.0641	benign
PARP4	ENSG00000102699	ENST00000381989	Q9UKK3	13	25052393	rs79107024	G	T	His490Gln	missense_variant	MODERATE	0.037931	1	inf	1.54016e-05	0.00262259	B	T	0.1397	benign
LDHAL6B	ENSG00000171989	ENST00000307144	Q9BYZ2	15	59500178	rs79607288	A	G	Asn347Asp	missense_variant	MODERATE		1	inf	1.54016e-05	0.00262259	B	T	0.0692	benign
KRT8	ENSG00000170421	ENST00000552150	P05787	12	53298675	.	A	C	Ser59Ala	missense_variant	MODERATE	0	1	inf	1.54016e-05	0.00262259	B,B,B	T,T,T,T,T,T,T,T,T	0.0771	benign
MUC5B	ENSG00000117983	ENST00000447027	Q9HC84	11	1260219	rs75935363	C	T	Ala1142Val	missense_variant	MODERATE	0	1	5.55782	1.70217e-05	0.00286032	B,B,B	T,T,T,T
PDE4DIP	ENSG00000178104	ENST00000493130	Q5VU43	1	145014186	.	GAA	GA,GAAA,G	Ser119fs	frameshift_variant	HIGH	0.00632911	1	7.56818	2.53123e-05	0.00419823
MUC5B	ENSG00000117983	ENST00000447027	Q9HC84	11	1260217	rs79638064	C	A	Asp1141Glu	missense_variant	MODERATE	0	1	5.29932	4.22691e-05	0.00692075	B,B,B	T,T,T,T
